# Supplementary material for: MeSAUR1, Encoded by a Small Auxin-Up RNA Gene, Acts as a Transcription Regulator to Positively Regulate ADP-Glucose Pyrophosphorylase Small Subunit1a Gene in Cassava
Source: Front Plant Sci. 2017 Jul 31;8:1315. doi: 10.3389/fpls.2017.01315 (PMC5534448; doi:10.3389/fpls.2017.01315)
Supplement: Supplementary file 2 [file Table_1.XLSX]

## Sheet: Arabidopsis SAURs
Arabidopsis Gene Name	Gene ID
AtSAUR1	AT4G34770
AtSAUR2	AT4G34780
AtSAUR3	AT4G34790
AtSAUR4	AT4G34800
AtSAUR5	AT4G34810
AtSAUR6	AT2G21210
AtSAUR7	AT2G21200
AtSAUR8	AT2G16580
AtSAUR9	AT4G36110
AtSAUR10	AT2G18010
AtSAUR11	AT5G66260
AtSAUR12	AT2G21220
AtSAUR13	AT4G38825
AtSAUR14	AT4G38840
AtSAUR15	AT4G38850
AtSAUR16	AT4G38860
AtSAUR17	AT4G09530
AtSAUR18	AT3G51200
AtSAUR19	AT5G18010
AtSAUR20	AT5G18020
AtSAUR21	AT5G18030
AtSAUR22	AT5G18050
AtSAUR23	AT5G18060
AtSAUR24	AT5G18080
AtSAUR25	AT4G13790
AtSAUR26	AT3G03850
AtSAUR27	AT3G03840
AtSAUR28	AT3G03830
AtSAUR29	AT3G03820
AtSAUR30	AT5G53590,
AtSAUR31	AT4G00880
AtSAUR32	AT2G46690
AtSAUR33	AT3G61900
AtSAUR34	AT4G22620
AtSAUR35	AT4G12410
AtSAUR36	AT2G45210
AtSAUR37	AT4G31320
AtSAUR38	AT2G24400
AtSAUR39	AT3G43120
AtSAUR40	AT1G79130
AtSAUR41	AT1G16510
AtSAUR42	AT2G28085
AtSAUR43	AT5G42410
AtSAUR44	AT5G03310
AtSAUR45	AT2G36210
AtSAUR46	AT2G37030
AtSAUR47	AT3G20220
AtSAUR48	AT3G09870
AtSAUR49	AT4G34750
AtSAUR50	AT4G34760
AtSAUR51	AT1G75580
AtSAUR52	AT1G75590
AtSAUR53	AT1G19840
AtSAUR54	AT1G19830
AtSAUR55	AT5G50760
AtSAUR56	AT1G76190
AtSAUR57	AT3G53250
AtSAUR58	AT1G43040
AtSAUR59	AT3G60690
AtSAUR60	AT1G20470
AtSAUR61	AT1G29420
AtSAUR62	AT1G29430
AtSAUR63	AT1G29440
AtSAUR64	AT1G29450
AtSAUR65	AT1G29460
AtSAUR66	AT1G29500
AtSAUR67	AT1G29510
AtSAUR68	AT1G29490
AtSAUR69	AT5G10990
AtSAUR70	AT5G20810
AtSAUR71	AT1G56150
AtSAUR72	AT3G12830
AtSAUR73	AT3G03847
AtSAUR74	AT3G12955
AtSAUR75	AT5G27780
AtSAUR76	AT5G20820
AtSAUR77	AT1G17345
AtSAUR78	AT1G72430

## Sheet: Cassava SAURs
Cassava SAUR Gene ID
Manes.01G041200.1
Manes.01G075900.1
Manes.01G144900.1
Manes.01G176700.1
Manes.01G176900.1
Manes.01G242000.1
Manes.01G267900.1
Manes.02G103200.1
Manes.02G103300.1
Manes.02G193300.1
Manes.02G193400.1
Manes.02G193500.1
Manes.02G193600.1
Manes.02G193700.1
Manes.02G193800.1
Manes.03G001400.1
Manes.03G043100.1
Manes.03G043300.1
Manes.04G076600.1
Manes.04G079100.1
Manes.04G079200.1
Manes.04G079300.1
Manes.04G079400.1
Manes.04G079700.1
Manes.04G079800.1
Manes.04G079900.1
Manes.04G080000.1
Manes.04G080100.1
Manes.04G080200.1
Manes.04G080200.2
Manes.04G080300.1
Manes.04G080400.1
Manes.04G080500.1
Manes.04G080600.1
Manes.04G080700.1
Manes.04G080800.1
Manes.04G080900.1
Manes.04G081000.1
Manes.04G081100.1
Manes.04G081200.1
Manes.04G081300.1
Manes.04G081400.1
Manes.04G081500.1
Manes.04G081600.1
Manes.04G081800.1
Manes.04G081900.1
Manes.04G082000.1
Manes.04G082100.1
Manes.04G082200.1
Manes.04G149100.1
Manes.04G149200.1
Manes.05G018500.1
Manes.05G047900.1
Manes.05G113700.1
Manes.05G136200.1
Manes.05G136200.2
Manes.05G149400.1	MeSAUR1
Manes.05G149700.1
Manes.05G191200.1
Manes.06G122600.1
Manes.06G174800.1
Manes.06G179200.1
Manes.06G179300.1
Manes.07G042000.1
Manes.07G042500.1
Manes.07G042700.1
Manes.07G067500.1
Manes.07G098100.1
Manes.07G110500.1
Manes.07G110600.1
Manes.08G008700.1
Manes.08G010100.1
Manes.08G010200.1
Manes.08G010300.1
Manes.08G026900.1
Manes.09G012600.1
Manes.09G013300.1
Manes.09G053700.1
Manes.09G064000.1
Manes.09G066500.1
Manes.09G132800.1
Manes.10G097900.1
Manes.10G098000.1
Manes.10G098100.1
Manes.10G098200.1
Manes.11G014900.1
Manes.11G015000.1
Manes.11G067900.1
Manes.11G068000.1
Manes.11G068100.1
Manes.11G088300.1
Manes.11G088400.1
Manes.11G088500.1
Manes.11G088600.1
Manes.11G088700.1
Manes.11G088800.1
Manes.11G090300.1
Manes.11G093300.1
Manes.11G093400.1
Manes.11G093700.1
Manes.11G150600.1
Manes.11G150700.1
Manes.12G007300.1
Manes.13G007500.1
Manes.14G011300.1
Manes.14G016100.1
Manes.14G048400.1
Manes.16G092400.1
Manes.16G092600.1
Manes.16G137400.1
Manes.18G006800.1
Manes.18G006900.1
Manes.18G007000.1
Manes.18G015300.1
Manes.18G102900.1
Manes.S023400.1
Manes.S033000.1
Manes.S033100.1
Manes.S033200.1
Manes.S033300.1
Manes.S033400.1
Manes.S045900.1
Manes.S083800.1
Manes.S083900.1
Manes.S084000.1
Manes.S084300.1
Manes.S086000.1
Manes.S095400.1
Manes.S098000.1
Manes.S111400.1
Manes.S111800.1
Manes.S113600.1
